# Supplementary material for: Identification of miRNAs Responsive to Botrytis cinerea in Herbaceous Peony (Paeonia lactiflora Pall.) by High-Throughput Sequencing
Source: Genes (Basel). 2015 Sep 18;6(3):918–34. doi: 10.3390/genes6030918 (PMC4584336; doi:10.3390/genes6030918)
Supplement: Supplementary File 1 [file genes-06-00918-s001.zip]

Archive with 13 entries (12 files):
- genes-91449-supplementary-publish/
- genes-91449-supplementary-publish/genes-91449-supplementary figures.docx
- genes-91449-supplementary-publish/Supplemental Table S1.xls
- genes-91449-supplementary-publish/Supplemental Table S10.xls
- genes-91449-supplementary-publish/Supplemental Table S11.xls
- genes-91449-supplementary-publish/Supplemental Table S2.xls
- genes-91449-supplementary-publish/Supplemental Table S3.xls
- genes-91449-supplementary-publish/Supplemental Table S4.xls
- genes-91449-supplementary-publish/Supplemental Table S5.xls
- genes-91449-supplementary-publish/Supplemental Table S6.xls
- genes-91449-supplementary-publish/Supplemental Table S7.xls
- genes-91449-supplementary-publish/Supplemental Table S8.xls
- genes-91449-supplementary-publish/Supplemental Table S9.xls
