# Supplementary material for: Identification of miRNAs Responsive to Botrytis cinerea in Herbaceous Peony (Paeonia lactiflora Pall.) by High-Throughput Sequencing
Source: Genes (Basel). 2015 Sep 18;6(3):918–34. doi: 10.3390/genes6030918 (PMC4584336; doi:10.3390/genes6030918)
Supplement: Supplementary File 1 [file genes-06-00918-s001.zip › genes-91449-supplementary-publish/Supplemental Table S1.xls]

## Sheet: Supplemental Table 1
Supplemental Table S1. Gene-specific primers sequence for qRT-PCR validation of digital gene expression data.
Gene ID	forward primer	reverse primer
CL2508.Contig1_All	AAAACCAGCCTACTACGAA	ACTTACCGACAAAGACATCA
Unigene17406_All	GTCATTTACCGAAGCACG	GGGTATGGGAACAAGAACA
CL10731.Contig2_All	TTGGTCAATGGCGTTTAG	CATGTCACGGGAATCTTTC
CL7438.Contig1_All	GATCAGGGCAGCAAACAC	GCCACGAGAAGCAACTCT
Unigene9181_All	TAATTGGGAATAACCCTCAG	CAGCTTTTAGAGCACCGT
CL6799.Contig1_All	CTTCATCGCAGTATCCCA	GCATTTTATCCGACAGCAC
CL8576.Contig1_All	GTTTCGGTTGAGGCAGTG	TGTTTAGCGGAGTCGTATGT
Unigene17579_All	TTTTGTTATGTGGGGTGC	CTTTCTGGGATCTGGCTC
Unigene3137_All	TAGCAACCCGTATGTCAAT	ACTACCCTTTTCTGTATAGCAC
