# Supplementary material for: Identification of miRNAs Responsive to Botrytis cinerea in Herbaceous Peony (Paeonia lactiflora Pall.) by High-Throughput Sequencing
Source: Genes (Basel). 2015 Sep 18;6(3):918–34. doi: 10.3390/genes6030918 (PMC4584336; doi:10.3390/genes6030918)
Supplement: Supplementary File 1 [file genes-06-00918-s001.zip › genes-91449-supplementary-publish/Supplemental Table S10.xls]

## Sheet: Supplemental Table 10
Supplemental Table S10. Differentially expressed novel miRNAs.
miR-name	fold-change(log2 Dafugui/Zifengyu)	p-value	sig-lable
pla-MIR11607	-12.3849	0	**
pla-MIR11606	-12.2082	5.09339294180063e-314	**
pla-MIR11612	-11.0246	1.21115e-138	**
pla-MIR11610	-9.88241	3.3568e-63	**
pla-MIR11608	-6.94603	7.17709e-09	**
pla-MIR11605	1.32038	0.000787232	**
pla-MIR11603	13.7614	0	**
