# Supplementary material for: Identification of miRNAs Responsive to Botrytis cinerea in Herbaceous Peony (Paeonia lactiflora Pall.) by High-Throughput Sequencing
Source: Genes (Basel). 2015 Sep 18;6(3):918–34. doi: 10.3390/genes6030918 (PMC4584336; doi:10.3390/genes6030918)
Supplement: Supplementary File 1 [file genes-06-00918-s001.zip › genes-91449-supplementary-publish/Supplemental Table S11.xls]

## Sheet: Supplemental Table 11
Supplemental Table S11.KEGG pathways of target genes predicted by novel miRNAs in two libraries.
Pathway	Target genes with pathway annotation (2)	Pathway ID
Brassinosteroid biosynthesis	2 (100.00%)	ko00905
