# Supplementary material for: Identification of miRNAs Responsive to Botrytis cinerea in Herbaceous Peony (Paeonia lactiflora Pall.) by High-Throughput Sequencing
Source: Genes (Basel). 2015 Sep 18;6(3):918–34. doi: 10.3390/genes6030918 (PMC4584336; doi:10.3390/genes6030918)
Supplement: Supplementary File 1 [file genes-06-00918-s001.zip › genes-91449-supplementary-publish/Supplemental Table S2.xls]

## Sheet: Supplemental Table 2
Supplemental Table S2. Conserved miRNA candidates in ‘Zifengyu’.
miRNA family	Count	Sequence
miR5078	2434217	GGTAGTTCGACCGCGGAATTT
miR6113	428895	TCTGAAACTCAAGAAAACGTCG
miR167a	390889	TGAAGCTGCCAGCATGATCTGA
miR166a	362014	TCGGACCAGGCTTCATTCCCC
miR157a	114353	TTGACAGAAGATAGAGAGCAC
miR156a	85825	TGACAGAAGAGAGTGAGCAC
miR5793	73131	CAGAGGTCAAGATACATGCAG
miR168a	47812	TCGCTTGGTGCAGGTCGGGAA
miR6297a	40785	TTATTTTTCGTCGGCAAAAT
miR1077-5p	33528	TTGAAGTGTTCGGATCGCGGC
miR2199	29867	TGATAACTCGACGGATCGC
miR6300	24373	GTCGTTGTAGTATAGTGGTAA
miR169j-3p	17805	TGGTGAAGCCTTCGTGACGG
miR2118-5p	17670	GTCGATGGAACAATGTAGGCAAGG
miR6253	17374	GAGGAAGTGGGGAAGGTGGGTT
miR166g-3p	12970	TCGGACCAGGCTTCATTCCTC
miR5185m-3p	12500	TTTGAAAGTTAACTGGAAGGC
miR172a	12157	AGAATCTTGATGATGCTGCAT
miR894	10225	GTTTCACGTCGGGTTCACCA
miR3627-5p	9129	TTGTCGCAGGAGTGATGGCACT
miR7503	8985	AGTCGAGGCTCAAACAAGTAGA
miR7532a	8685	GAACAGCCTCTGGTCGATGGA
miR2109	8183	TGCGCGTATCTTCGCCTCTGA
miR5813	8045	ACAGCAGGACGGTGGTCATGGA
miR1312	7634	TCGGAGAAAATGGCGACAT
miR5213-5p	7572	TGCGTGTGTCTTCACCTCTGA
miR7696a-3p	6780	TTCAAATGAGAACTTTGAAG
miR2916	5594	GGGGCTCGAAGACGATCAGAT
miR1509b	5042	TTAATCAAAGAGAATGCGGTT
miR5519	4610	TGGTAGACGCTACGGACTTAG
miR159b	4570	CTTGCATAACTCAGGAGCTGC
miR396c	4302	TTCAAGAAAGTCGTGGGAGA
miR2606a	3889	AATACCACTGTAAGAACGGTA
miR5210	3701	TAAATGTGGGAATTATGGTT
miR5016	3543	TTCTTAGAGGATTATTGGAAA
miR946a-5p	3472	TCTGGAGTAGAAAAGGGTTGT
miR5809	3463	TCGTGCCGGCGACGCATC
miR5487	3383	AAGGATGTGCATGAGTTCC
miR396b-3p	3148	CTCAAGAAAGCTGTGGGAAA
miR1854-5p	2811	TGGTGTGATTATGTAGATTGG
miR2108a	2715	TTAATGATTGTGTTTTTGCGG
miR827	2585	TTAGATGACCATCAACGAACA
miR408-5p	2547	ATAGGGAACATGAAGACGCAG
miR5567	2513	TATTGATTATGTGATTGTCCAA
miR7540a	2509	TGTGTGTATAAGTGATGTGTA
miR8151	2463	TGGATACGATAGACATGCATA
miR7535	2334	CGGGAGTATGTGGTGTGGT
miR5154	2331	ACAGCTGTTGACGGTGCGCTGAG
miR1881	2096	AATGATTGTAGTAGTGGTGGTGGT
miR5077	2092	TTCACGTCGGGTTCACCA
miR840	1961	ATACTAGATAGGACCTCAAAATAAC
miR8154	1889	CAAGGAGCGAGATTGAAGAGGA
miR5059	1811	TCGTTCCTGGGCAGCAACACCA
miR7727-5p	1742	TGATAGTTCAGTTGGTCTGTC
miR7533a	1631	GATGGAGATGGAGAGAAATGG
miR5570	1580	AAAGACAAATCAGACATTGGCA
miR5568g-5p	1523	AACTTACAAGACTGTTTTGGC
miR5058	1367	AAGCAGTGAGGGATGAAGAAGCAG
miR1159.1	1357	ATGCCCGTCGCCCGATTGCCG
miR319b	1285	CTTGGTCTGAAGGCGAGTTCT
miR164a	1187	TGGAGAAGCAGGGCACGTGCA
miR2119	1173	TAAAGGGGATTGTAGGGGTAA
miR168a-3p	1127	CCCGCCTTGCATCAACTGAAT
miR7451-3p	1075	TTTGAGGGATAAGAAGGCAAA
miR718	1051	CTGGGCTCCGGGCGGGGGGGAT
miR6295	1036	TGAGGACGCAGTTGATTCAGC
miR2936	1015	CTTGAGAGGAGAAACACGAGAG
miR390b-5p	1012	AAGCTCAGGAGGGATAGCACC
miR5368	999	GGGACAGTCTCAGGTAGACAGTT
miR6035	969	TGTGGGGTAGAAAATGCAGTGT
miR5369	966	TGAGAAACAGGATGATGTATA
miR437x-3p	940	TTTCTAACACGGATATCTAGGA
miR5492	937	AGGAGGATGAACAGTATGGTT
miR1151a-3p	898	ACGGATGGTCGTGGGACGCGG
miR6478	861	CCGACTTTAGCTCAGTTGGTAG
miR1045	815	ACACTGCTGGTTTTTGATGTT
miR5720	811	TTGGATTTGAGTTGGAAGATG
miR1520k	800	AGATAGAAATGCACATGACAGT
miR6223-5p	782	TGTCTGAAGGAGCATGCTAG
miR6114-5p	756	TGAAAGAACTCATGAAGCGGA
miR7980a	754	AGAGATGAAGTCATGAATTTGGA
miR397a	736	ATTGAGTGCAGCGTTGATGAA
miR1223j	723	TGAAGACTCCATGCACCTCTA
miR5227	713	ATGAAGAGAAGAAGATGAACAA
miR5054	713	CGTTTCCCACAGACGGCGCCA
miR5258	696	TCCAAGGACAAGGAAGATGGT
miR1134	687	TCGACACAAGAACAAGAAAAGG
miR4226	671	TACGAGGATGATTCGAGCAAA
miR1878-5p	662	ATTTCGTTGAACCTATAAAAAA
miR1310	660	AGGCATCGGGGGCGCAACGCC
miR825	652	TTCTCAAGAAGCTGCGATGCAC
miR5072	646	CGTTCCCCAGCAGAGTCGCCA
miR6466-5p	614	TCAGTGGTAGAGCATTTGACTGCA
miR5020a	598	TGGAAGAAGATGAAGATTTGC
miR6214	594	CGACTGAGGACGAGCACAACTA
miR5485	584	TGACAGATTGGTATCAGAGCA
miR6450a	552	TTTTTTTCAGGACTCAAGGCT
miR167f-3p	548	AGATCATGTGGCAGTTTCACC
miR403	539	TTAGATTCACGCACAAACCCG
miR5781	495	TCTGAAACGAGATTGATCTGG
miR165a	482	TCGGACCAGGCTTCATCCCCC
miR5298a	467	TGGAGAATGTATATGATGAAGAA
miR845a	451	TAGCTCTGATACCAAGTAGAA
miR7521	447	TCATGGTGTGGGGTTTAAAGT
miR6186	437	TGAGGAAGTGCGCTGAGTGAG
miR3637-5p	436	AAGTTATTTTGTTTTTGTCGGA
miR6483	428	TTATTGTAGAAATTTTCGGTA
miR6464	426	TGATAGCTTTGTTGGATGTTA
miR5201-3p	397	AGTGGAGGACAATTGATCAAA
miR6156	392	CTGAAGATGATTCGTATTCTGT
miR5144-3p	387	TTCCTCCAGCAGCAGCAAGAG
miR5171	373	ACTATAATATGGACGACAGAA
miR7817b	361	TCTATTCTGGTTGCCTGAACGG
miR5652	361	TAAATGTTGAATGAATCGGAC
miR1033a	358	TGACGTTTCTGATGGGCACAT
miR162a	353	TCGATAAACCTCTGCATCCAG
miR398	353	GGAGCGACTTGAGATCACATG
miR5139	347	AACCTGGCTCTGATACCA
miR482b-5p	336	AGTGGGTAGAAAGTGGTAGATA
miR528-5p	313	TGAAGGAGCTTGCAGAGGAGT
miR5530	308	ATGGTGTCGTATTACTTCGTC
miR1440b	307	TTTAAGGAGAAGGTATTTGAG
miR1128	301	CACTACTCCCTCCGTGCCGAA
miR6449	297	CTGATTCTGAAATAAGGTTTG
miR160a-3p	283	GCGTATGAGGAGCCAAGCATA
miR833a-5p	282	TTTTTCGTCGTACTCGGCTAGT
miR415	277	AACATGAACAGAACAGGGAAG
miR6234a-3p	267	TGAGACGCAAGAGACGAAACCT
miR4358	266	CAGATGATGACTATAGCGCCG
miR2948-5p	259	TCGTGGAGATTGGGCAAGTAT
miR7508	256	AAAGAAAAGAATCGGAAGAGG
miR4403	253	ACACGACACGAACACGACACGACA
miR5242	247	TTGTAGAAACAAGCATGGTAG
miR5745b	246	TTTATTCATAATAATCGTCA
miR2105	244	TAGATGATGGAATGATTGAT
miR5142	244	ATATTGATTGATACAGGAGTT
miR3954	239	TGGACAGAGAAAATAGACACGGTA
miR8051-5p	225	TAGTATATGGTAGAAAGATTCA
miR165a-3p	225	TCGGACCAGGCTTTCCCC
miR4408	222	AAAAGATGTGGATGAGGGTGGA
miR5501	214	ACTTGTGGCTAGGGGTGA
miR8134	209	TCAGAATTATTGTGGAGATGT
miR535	199	GACAACGATCGAGAGAACCGC
miR171a	197	TGATTGAGCCGCGCCAGTATC
miR2864.2	196	TTGATTTGATTGTATCGGTAC
miR5264	195	TTATCAAGGACACGTTGCATC
miR7830	193	TGAGTATAGGAATCCGTTGCT
miR5240	187	TTCAAAAAATGTGGATTGTTA
miR530a	186	TGCATTTGCACCTGCACCTCG
miR5537	179	AATGTTAATATAGGATCGTTGT
miR2878-5p	174	TACATGTAGTAGAACTGAGGAT
miR5559-5p	173	TACTTGGCGAAATTCTTGGAT
miR2084	166	CATGCATGTTGGATATGGTGGA
miR2086-3p	165	GACATGAATCAGGAATCGGAA
miR1028b-5p	160	TCTAGATCTAGTATGCACACC
miR3706	156	TTTGGGAAGAAAATTGATAAGA
miR837-3p	155	AGACGAATCCAAAAACTGTGG
miR477c	154	TTCCTCGAAGGCTTCCAATAT
miR1156.2	136	TCAGCTGGAACTTTACGGCAC
miR477a-3p	135	GTTGGGAGTCTTTTTGGGAGG
miR3630-5p	128	GCAAGTGACGATAAACAGACA
miR30d	128	AAACAATCACGACTGTATGGTAA
miR3953	126	TTGAGTTCTGCAGCCATTCAA
miR7717c-3p	124	TTATGAATGGAACATAGACGGT
miR8155	123	ATCGTAACCTGGCTCTGATACCA
miR5494	120	TTATTTGGGTATAGACGGTAT
miR1023a-3p	119	AGAAGAACTTTGGAGAGATGTGCT
miR1127	119	ACACTACTCCCTCCGTGCCGA
miR6170	119	AAGATACGGAAAGAGAGGGAT
miR6425a-5p	116	CTGTCTGTCCATGCAATAGGCA
miR1067	115	ATACTAGAAGTTTGACTGCCA
miR5672	115	CAGGTACGTGCGAAGAAATGA
miR5249	115	CATAGGGGGCAAATTTTGTAG
miR4995	115	AGGCAGTGGCTTGGTTAAGGG
miR3711	113	TGCCGCTAGAAGGAGGAGCATT
miR8299-5p	113	TTTTGTACGCAACTCGGGCACC
miR393b-5p	112	TCCAAAGGGATCGCATTGATT
miR2661	109	TGGGTTTGAGAAAAAAGGGCAG
miR5647	105	CAAGTGTTGATGACAACTCCA
miR1515	103	TCATTTTTGCGTGCAATGATCC
miR8014-3p	103	AGAATAAATCAGTCTGGATAAATT
miR172c-3p	102	AGAAGTCGTTCATGATGATGC
miR844-5p	102	AGAAGGAATAGATAAGAGGGC
miR902l-3p	100	AGAGGATCTGGAAAATATTAC
miR8013	99	AGGAAATTCGCACCGTCAGAAG
miR5241a	99	TGATGAATGGAAGACTGCTTT
miR7825	98	TTGAAGAAGGTAGACAATAAA
miR5207	95	TAGTAATGGGTTTGGACGGTT
miR5054	93	GGGCCCCACGGTGGGCGCCA
miR8033-5p	89	TTCCACAATCTGCAGAAATGA
miR5490	86	TTGGTATTTTTATTTGGACGG
miR5048a	82	TATTTGTAGGTTTTGGTCATAA
miR5782	81	TTGCTGGTGGAGAAGATTGAG
miR5021	80	TGAGGGAAGAACAAGAAAAAA
miR5012	77	TTTTACTGCTACGTTGTCTCT
miR7781-3p	74	CAAGCTATAGTACAGAAAAACAA
miR3435-3p	74	AATTGACAGTAGTTAGGGCAA
miR5630a	71	TGCCAAGATCGGTTCTGATGA
miR6259	69	TCTAGAAAAATCGGGCATAAA
miR2868	68	TTGGTTTTGGTGAGTCGCAAA
miR822	66	TGCTGGGAAGACATTTGCCAT
miR393a-3p	65	ATCATGCTATCCCTTTGGATT
miR1061-3p	65	TGAGTACTTCAGTGGAATATG
miR1862f	62	TCAGAGTTGGTTTATTTTAGG
miR5641	61	TGGAAGAAGGTATAGAATTCAA
miR5648-3p	60	ATTTAGAAAAAATAGTGGCAT
miR395a	58	CTGAAGTGTTTGGGGGAACTC
miR6270	58	TTCTTGATAATGGAATTTCTT
miR5558-3p	56	TAAATTTAGAAGTTGGAAAAG
miR6263	56	AAGTGGAAAAAGTAGGAGTAG
miR3949	56	TCGATGTTGAGCAAAATGTAG
miR857	56	TTTTAAGTTGAGATGGTGGTT
miR858b	55	TTCGTTGTCTGTTCGACCTTG
miR1882e-3p	54	TCTGAAATGGTTTTGGACGCT
miR8147	51	ACTGATACTGAGAAATTGCAT
miR1087	50	TGACAGATTGGTATTAGAGCT
miR529-5p	50	AAAGTGGAGAGAGGACAGCCT
miR1507-3p	50	CTTCGGTTCCATACATCATCT
miR5205b	50	TTAAATTCAGGGACGGAGGCAG
miR399f	49	TGCCAAAGGAGATTTGCCCGG
miR774b-5p	49	TGAGATGAAGAGCTGAGATGA
miR6262	49	TTGTAGAAAGTCTAGAGATTGT
miR1049	48	CCTCTCTTCGCCAACAGGTCT
miR6280	47	TTTGCATAAGAGTTTTTGGTC
miR6255	47	TGAGAAAAATGGGGCAGTAGT
miR2637	46	AAAACTACCTTCGGATCACTG
miR6104	46	ACGACAAATAGGAACAAATAGAAG
miR5083	45	AGACTACAATTATCTGATCA
miR160a	44	TGCCTGGCTCCCTGTATGCCA
miR2939	43	TAAAGCAGAAGCACTAAGCCA
miR169d	42	TAAGCCAAGGATGACTTGCCTGT
miR8125	41	CAAGAAAGAAGGTGATGATGT
miR7701-5p	40	TTAAATTAAGTGAATCTAACA
miR5526	38	ACAAGGTAGAGGATCTAGGTAGAG
miR7723a-5p	38	AGAAATCAAAGTATCTTGGCCTCTC
miR4459	35	AGGTGGAGGTGGAGGTGGAGG
miR1507a	32	TCTTCGGTTCCATACATCATCT
miR5303a	31	AAAATGTGACCGAGAAGGTGT
miR5718	30	TCTAGAACCATCAGAGAACAAG
miR7728-3p	27	AAATAGGACCAATACAAGCAG
miR773b-3p	25	TTTATTCCTAAATTTTGTCTC
miR818f	24	AGGGAGCATGAGGAGTGGCCA
miR4414b	22	TGTGAATGATGCGGGAGACAA
miR6269	22	TGTGAATAAGTGATTGTCTGA
miR156e-3p	21	GCTCTCTCTTCGTCTGTCATC
miR5532	18	TGGAATATATGACAAAGGTGG
miR2111a-5p	16	TAATCTGCATCCTGAGGTTTA
miR3353	16	CATTTTTTAATCCAAAGGGCAT
miR2035-5p	16	TTTGTAACAAAACATGTAGAG
miR8019-5p	15	TGGAATCAGGTGAAGCTTTATG
miR781a	14	AAGAGTTTTCTGCATACTTAA
miR828a	13	TCTTGCTCAAATGAGTATTCCA
miR164c-3p	12	CATGTGCCTTTCTTCCCCATC
miR394a	12	TTGGCATTCTGTCCACCTCC
miR157c-3p	11	GCTCTCTATACTTCTGTCATCC
miR136-5p	11	GAAATTTGATTTGAGGATGAGA
miR170-5p	9	TATTGGCCCGGTTCATTCAGA
miR5769	9	CCTAGGAGGGCAACGAAGACG
miR5960-3p	9	TAAAGTGGTTAAGCGAGACAAG
miR380-3p	8	AAGAAAGAAGATGTGGAGCCTAC
miR4006a-2-3p	8	TCGGGAAGACATGTTGGTGAC
miR6629-5p	8	TGAATTTGAGGACGCTGTTGA
miR3142	8	TCTCTCACCCAGAAAGGCCTT
miR7516-5p	7	TGCGGGTGTCTTCACCTCTGA
miR7484c	7	TAGAAGACGATTTGAATTTGA
miR36b-5p	7	GGAAGGATTGATGGTTTTCG
miR7756-3p	6	TTTGCATTGAATTGATTATTT
miR1584-3p	6	TTCGTTTAGGTCGCCGGAGAGAG
miR43d-3p	6	TTAATTGTAGTCTTATCCGGT
miR8541	5	CGTGAGGCTGGCTATTTGGAT
miR219-1-3p	5	TTGGTTGTCTGGAAATCGGGG
