# Supplementary material for: Identification of miRNAs Responsive to Botrytis cinerea in Herbaceous Peony (Paeonia lactiflora Pall.) by High-Throughput Sequencing
Source: Genes (Basel). 2015 Sep 18;6(3):918–34. doi: 10.3390/genes6030918 (PMC4584336; doi:10.3390/genes6030918)
Supplement: Supplementary File 1 [file genes-06-00918-s001.zip › genes-91449-supplementary-publish/Supplemental Table S3.xls]

## Sheet: Supplemental Table 3
Supplemental Table S3. Conserved miRNA candidates in ‘Dafugui’.
miRNA family	Count	Sequence
miR5078	1481691	GGTAGTTCGACCGCGGAATT
miR166a	381638	TCGGACCAGGCTTCATTCCCC
miR167a	350774	TGAAGCTGCCAGCATGATCTGA
miR157a	287542	TTGACAGAAGATAGAGAGCAC
miR6113	147137	CGAAACTCAAGAAAACGTTGT
miR156a	93356	TGACAGAAGAGAGTGAGCAC
miR168a	44361	TCGCTTGGTGCAGGTCGGGAA
miR6300	41595	GTCGTTGTAGTATAGTGGTA
miR399c-5p	35985	GGGTAGACTCCTTTGCAGA
miR6253	32016	GAGGAAGTGGGGAAGGTGGGTT
miR2199	27784	TGATAACTCGACGGATCGC
miR2118-5p	27039	GTCGATGGAACAATGTAGGCAAGG
miR6297a	18762	TTATTTTTCGTCGGCAAAAT
miR5213-5p	18742	AGAGGTCAAGATACACGCAGG
miR169j-3p	18460	TGGTGAAGCCTTCGTGACGG
miR894	17886	GTTTCACGTCGGGTTCACCA
miR5185m-3p	12478	TTTGAAAGTTAACTGGAAGGC
miR1077-5p	12346	TCTCCAATTTTCGGATGCGTC
miR166g-3p	10343	TCGGACCAGGCTTCATTCCTC
miR5149	10187	GAGGAGCTGTCGACGAGTCGGG
miR3627-5p	9073	TTGTCGCAGGAGTGATGGCACT
miR7532a	8892	GAACAGCCTCTGGTCGATGGA
miR5813	8679	ACAGCAGGACGGTGGTCATGGA
miR172a	7017	AGAATCTTGATGATGCTGCAT
miR535d	6862	TGACTGAGAGAGAGAGCACCC
miR2916	6845	GGGGCTCGAAGACGATCAGAT
miR3522a	6113	TGGACCGAATGAGCAGTTGGA
miR5213-5p	6063	TGCGTGTGTCTTCACCTCTGA
miR2109	5536	TGCGCGTATCTTCGCCTCTGA
miR5519	5478	TGGTAGACGCTACGGACTTAG
miR396c	5195	TTCAAGAAAGTCGTGGGAGA
miR7838	4931	CATGTAGGTAGGTAGGAGGAA
miR5904b	4508	TTGGGAGTGAAATAGAAGGTA
miR7540a	4133	TGTGTGTATAAGTGATGTGTA
miR5077	4076	TTCACGTCGGGTTCACCA
miR397b-3p	3870	TTTGACGCTGCAGTACAATCC
miR2606a	3811	AATACCACTGTAAGAACGGTA
miR5556-3p	3774	TCAGTGACGGAGAAATCCGAA
miR5491	3735	TGGAACTGGAGGCTCGTGCAC
miR1509b	3645	TTAATCAAAGACAATGCGGTT
miR5526	3327	AAAGGTAGAAGTCAAGTAACTGAG
miR5059	3291	TCGTTCCTGGGCAGCAACACCA
miR7535	3275	CGGGAGTATGTGGTGTGGT
miR5487	3145	GAGGATGTGCATGAGTTCC
miR5272f	3123	TGAATGAGTAGTTTGATACACT
miR159h-3p	3033	TTTGGGAGTAAGAGGAGCTCT
miR5671	3015	CATGGTGGTGACGGGTGAC
miR5016	2814	TTCTTAGAGGATTATTGGAAA
miR773b-3p	2728	TTTGTTGATTCTAAGGATATT
miR6214	2508	CGAACGACACAAGCACGACGA
miR5744	2489	TAGAGTATCTTAGGGCACGTT
miR159b	2431	CTTGCATAACTCAGGAGCTGC
miR840	2344	ATACTAGATAGGACCTCAAAATAAC
miR1159.1	2342	ATGCCCGTCGCCCGATTGCCG
miR7503	2131	AGAGTCGAGGCTCAAACAAGTAGA
miR837-3p	1762	AGAACAACAGAAGACTGATGG
miR915	1727	TGGCAAGAAGCAGATCGTTGG
miR1854-5p	1714	TGGTGTGATTATGTAGATTGG
miR1881	1705	AATGATTGTAGTAGTGGTGGTGGT
miR396b-3p	1620	GCTCAAGAAAGCTGTGGGAAA
miR1310	1620	AGAGGCATCGGGGGCGCAACGC
miR533a-3p	1492	CTCAGCAGTCCGCTAGCTCTC
miR7533a	1443	TATGGAGATGGAGAGAACTGG
miR6209	1408	TGGATCAGAAAAGAGTGCGT
miR6295	1361	TGAGGACGCAGTTGATTCAGC
miR397a	1315	ATTGAGTGCAGCGTTGATGAA
miR6267c-3p	1309	TTGGAGATGGTAGCAATGCT
miR8154	1289	CAAGGAGCGAGATTGAAGAGGAGG
miR5564c-5p	1276	AATTGTGGGAACAGCGGCAGC
miR5368	1250	AGGGACAGTCTCAGGTAGA
miR164c	1216	TGAAGAAGCAAGACGACTGAG
miR2105	1192	TTGCGATGGAGATAGATTCAT
miR1223j	1146	TGAAGACTCCATGCACCTCTA
miR5720	1145	TTGCGATTTTGTTGGAATCAT
miR6478	1114	CCGACTTTAGCTCAGTTGGTAG
miR5140	1110	GATTGGTGGAAGGATTTGGTG
miR482d-5p	1108	GGATGGGTGGCTGAGACGGTA
miR5264	1106	TCGATCAAGACTTATGGCATC
miR718	1081	CTGGGCTCCGGGCGGGGGGGAT
miR2936	1045	CTTGAGAGGAGAAACACGAGAG
miR5072	1035	CGTTCCCCAGCAGAGTCGCCA
miR2926	1032	AGGTGGTGACGTTGGATGACT
miR7771-3p	1022	AATGGAACATAGAAGCAAGGGT
miR2948-5p	980	TCGTGGAGATTGGGCAAGTAT
miR168a-3p	976	CCCGCCTTGCATCAACTGAAT
miR846	955	TTGAAGTTGAAGTGATGAAAT
miR904a	952	TGTTGTCAATGTAAGAGGGCA
miR319b	936	CTTGGTCTGAAGGCGAGTTCT
miR169s	924	TACAGCCAGGATGACTATGCG
miR6425a-3p	920	TCCATGGAAGCTAAAGGACTG
miR946a-5p	896	TCTGGAGTAGAAAAGGGTTGT
miR5058	788	AAGCAGTGAGGGATGAAGAAGCAG
miR7709-5p	786	TACAAATTGATCTAGGCACACG
miR4226	776	TACGAGGATGATTCGAGCAAA
miR7717c-3p	763	TTATGAATGGAACATAGACGGT
miR398	752	GGAGCGACTTGAGATCACATG
miR3637-5p	750	AAGTTATTTTGTTTTTGTCGGA
miR1114	743	AGAGGGCAAAACGTTGAGCAA
miR827	734	TTAGATGACCATCAACGAACA
miR165a	709	TCGGACCAGGCTTCATCCCCC
miR4408	704	AAAAGATGTGGATGAGGGTGGA
miR6466-5p	693	TCTGATTATGAGGCATTTGATG
miR1220a	682	TACCGGTGTGTAGGAAGAGTAG
miR7767-5p	668	CCCCAAGCTGAGTGCTCTCCT
miR5568c-5p	664	TCTTTCCAAATTGATCAGTCT
miR7545	633	TTGAAGAAATTAGAGTGCT
miR5228	628	TCATGGTGTTCGACTTGATGG
miR5772	584	CAGAATTTGAGTGATGAGCATC
miR9400-5p	575	TTGACAAGAAGCGTGAGAGTT
miR6035	565	TGGTGTAGAAAATGCGGTGTA
miR7834	556	TTCTAAATCTACGACTATTAT
miR165a-3p	541	TCGGACCAGGCTTTCCCC
miR6277	513	TGTGCTGTGGAAAGAGAAGAA
miR5139	498	AACCTGGCTCTGATACCA
miR5760	490	TTTTAAGGATATTTTTTAGGAT
miR831-5p	483	AGAAGAGGACAAACGGAGAGAA
miR437x-3p	453	TTTCTAACACGGATATCTAGGA
miR7712-3p	449	TTCTTGTAGTAATTAAGATGGC
miR825	431	TCTCAAAGAAGCTGCATGAAT
miR5020a	425	TGGAAGAAGATGAAGATTTGC
miR845b-5p	424	TATTTGGGATCAGAGCAACGG
miR5298d	424	TGGAGAATGTATATGATGAAGAAA
miR1520k	420	AGATAGAAATGCACATGACAGT
miR5369	419	TGAGAAACAGGATGATGTATA
miR8122-3p	412	TCAAGAAGATTTGTGGAAGAT
miR1134	395	TCGACACAAGAACAAGAAAAGG
miR1878-5p	393	ATTTCGTTGAACCTATAAAAAA
miR6483	384	TATTGTAGAAATTTTCGGTAT
miR7719-3p	379	TAGAACAATATGGCTGAAGCA
miR390b-5p	375	AAGCTCAGGAGGGATAGCACC
miR833a-5p	375	TATTTCGTTGTACTCGGCTAG
miR403	366	TTAGATTCACGCACAAACCCG
miR319a-3p	359	TTGGACTGAAGGAGAAGTTACC
miR1156.2	358	TTCACTGGAGCGGCAGGCACT
miR2623	352	TCTGCTGACGGTCCTTCATTG
miR1440b	347	TTTAAGGAGAAGGTATTTGAG
miR1105	341	TTGATGATGTGAAGATGCTGC
miR5741a	341	TTGGACTAAATCTGATGGCTT
miR1160.2	338	TGAAAAGAAGTCAGAGCGGAA
miR5781	337	TCTGAAACGAGATTGATCTGG
miR7541	337	TTGGACTCTTTTTGGTGGCCC
miR408-5p	336	ACGGGGAAAAGGCAGGGCATG
miR7817b	332	TCTATTCTGGTTGCCTGAACGG
miR5223	329	CAATGGATTTACTTGAAGATG
miR8126-5p	326	TCTGAGTAGCAGATTCTGAAA
miR5766	321	TGAGGTTGATAGAGAGGCAAG
miR2599	313	TGGGTACAAGCAGCTGACTTT
miR4352a	312	ATTCTAAGGACATCTCACGGT
miR847-5p	304	TTTGATGGATAGAGGAATGAA
miR8155	300	TAACCTGGCTCTGATACCA
miR167f-3p	293	AGATCATGTGGCAGTTTCACC
miR1087	291	TGACAGATTGGTATTAGAGCT
miR162a	287	TCGATAAACCTCTGCATCCAG
miR6485	286	TAGGATAGAAGAAGACATAGA
miR6262	280	TGTTAGTAAGTTAGAGATTGT
miR6178	277	CAGAAACTGGGCGGTGACT
miR6284	274	TTTGCACCATGGATAAGATAC
miR1508a	268	TAGAAAGGGAAATGCAGCTGA
miR5782	261	TTGCTGGTGGAGAAGATTGAG
miR4386	259	TCAAAGGTTCTGGTGGAGGATGCA
miR857	256	TTTCTGACGTTGAAGGTGTGAT
miR5029	237	AAGGAGAGAGGAACACTTCAA
miR5250	235	TTGTGTATGTTAGATAGGAAC
miR5054	232	CGTGCCCCACGGTGGGCGCCA
miR5665	227	TTGGTGGAAGGATTTGGTGAT
miR1128	223	CACTACTCCCTCCGTGCCGAAG
miR2086-3p	220	GACATGAATCAGGAATCGGAA
miR5227	218	ATGAAGAGAAGAAGATGAACAA
miR8051-5p	217	TAGTATATGGTAGAAAGATTC
miR6114-5p	215	TGAAAGAACTCATGAAGCGGA
miR4358	210	CAGATGATGACTATAGCGCCG
miR160a-3p	208	GCGTATGAGGAGCCAAGCATA
miR171a	203	TGATTGAGCCGCGCCAGTATC
miR6161d	202	TGAACTCCCAGCATTTACTCT
miR5631	187	TGGCATGGGAACACATAATTT
miR6186	184	TGAGGAAGTGCGCTGAGTGAG
miR860	173	TCAATTAGATTGGAGGATGAT
miR171a-3p	169	TGATTGAGCCGCGCCAGTA
miR5021	168	TGAGGGAAGAACAAGAAAAAA
miR3954	168	TGGACAGAGAAAATAGACACGGTA
miR1514a	168	TTCAATTTGAAAATGGCACTG
miR7699-3p	165	TGTAACAATGCAGGAAATCGC
miR3706	164	TTTGGGAAGAAAATTGATAAGA
miR5485	158	TGACAGATTGGTATCAGAGCA
miR5242	145	TTTGTAGAAACAAGCATGGTA
miR7830	136	TGAGTATAGGAATCCGTTGCT
miR8134	134	TCAGAATTATTGTGGAGATGT
miR4416c	134	TCTGGATGAGAGAATCAGTAT
miR6170	133	CAAGAAACGGAATGAGACGGA
miR2864.2	133	TTGATTTGATTGTATCGGTAC
miR5672	132	CAGGTACGTGCGAAGAAATGA
miR5494	131	TTATTTGGGTATAGACGGTAT
miR6151g	128	TGCAGTTGAGGCGTTGAATGA
miR5234	122	CTTTTGGGTGGATGGCAGAAC
miR4403	122	ACACGACACGAACACGACACGACA
miR5012	121	TTTTACTGCTACGTTGTCTCT
miR1888a	119	TAAGTTAAAATTTGGACGTAA
miR5488	119	TAAGGCGAAGGATGATTGTCA
miR900-3p	117	TGTTTTCTGTACCTGGGGATG
miR2939	116	TAACGCAGAACGCATAAGCAT
miR1127	116	ACACTACTCCCTCCGTGCCGAA
miR1028b-5p	113	TCTAGATCTAGTATGCACACC
miR5254	112	AGGAGGTAGAGAGCATTGTGC
miR6460	108	TGAGTCTGTAGCATTCAATGA
miR3630-5p	107	GCAAGTGACGATAAACAGACA
miR1515	103	TCATTTTTGCGTGCAATGATCC
miR6156	99	CTGAAGATGATTCGTATTCTGT
miR2604	98	TAAATCTTATTGGGAGTCGTT
miR6432	97	CGGGCTAAAGAAAAAGATTGG
miR5576	97	AGGAAGTTGGCTTTTATCAAACCT
miR477c	96	TTCCTCGAAGGCTTCCAATAT
miR160a	95	TGCCTGGCTCCCTGTATGCCA
miR5144-3p	92	TCTCCCAGAACCGACAAGAAG
miR8050-5p	91	AAGCAGGAATCAATTGATCAAT
miR1023a-3p	90	AGAAGAACTTTGGAGAGATGTGCT
miR477a-3p	88	GTTGGGAGTCTTTTTGGGAGG
miR5497	87	CAGAATATCTGGGACGAGCAT
miR858b	84	TTCGTTGTCTGTTCGACCTTG
miR393a	82	TCCAAAGGGATCGCATTGATCC
miR528-5p	80	TGGAAGGGGCATGCAGAGGAG
miR3953	76	TTGAGTTCTGCAGCCATTCAA
miR529b	76	AGAGACGAGAGAGAGAAGCTT
miR5152-3p	76	AGTCCTGCTATACCCACCA
miR5718	70	TCTAGAACCACCAGAGAACAAG
miR395a	68	CTGAAGTGTTTGGGGGAACTC
miR5641	64	TGGAAGAAGGTATAGAATTCA
miR4414b	63	TGTGAATGATGCGGGAGACAA
miR5083	60	AGACTACAATTATCTGATCA
miR902a-5p	60	TGTGATTGACAGATTCTTCAC
miR1312	59	TTTGGAGGAAAATGGCAATCA
miR3711	59	TGCCGCTAGAAGGAGGAGCATT
miR902l-3p	56	AGAGGATCTGGAAAATATTAC
miR1067	55	ATACTAGAAGTTTGACTGCCA
miR7825	55	TTGAAGAAGGTAGACAATAAA
miR1112-3p	55	ACGGAATAGTATACAAAGTCA
miR2878-5p	52	TACATGTAGTAGAACTGAGGAT
miR5236a	50	TGAATTTTGGTCAGACTTTGG
miR5490	50	TTGGTATTTTTATTTGGACGG
miR3435-3p	50	AATTGACAGTAGTTAGGGCAA
miR6029	49	TTGGGTTGTGTTTCAGACTTC
miR393a-3p	48	ATCATGCTATCCCTTTGGATT
miR5647	48	CAAGTGTTGATGACAACTCCA
miR7740-3p	47	CAGAAGAGGTTGTTGGGGATG
miR5205b	47	TTAAATTCAGGGACGGAGGCAG
miR2275d-5p	47	ACAAGTTGAGGAAAGAGAACT
miR6263	47	AAGTGGAAAAAGTAGGAGTAG
miR394a	46	TTGGCATTCTGTCCACCTCC
miR1862f	46	TCAGAGTTGGTTTATTTTAGG
miR774b-5p	44	TGAGATGAAGAGCTGAGATGA
miR6180	43	AGGCTGGAAAGAAAGAGGTGC
miR6280	42	TTTGCATAAGAGTTTTTGGTC
miR1882e-3p	40	TCTGAAATGGTTTTGGACGCT
miR4227	39	TAATTTGTCGCAAATCATTCA
miR3897-3p	39	GGTGGTGGTGGCGGTGGCGGT
miR5376	38	TAAGATTGAAGAAGTTGGTGA
miR4376-5p	38	TACGCAGATAGAGATGAGCTT
miR835-3p	37	TGGAGAAGGAATACGAAAAAG
miR4393b	35	TTGAAAGGGACATGCAAAGACC
miR172c-3p	33	CAGAATCTGGATGATGAGTGC
miR5792	31	GATGACAGCGGTGGTTCGGACATC
miR5258	31	TGAAGTGGACAAGGAAGACTAT
miR849	31	TAACGCAAACATTGGTGAGAA
miR1049	30	CCTCTCTTCGCCAACAGGTCT
miR530a	29	TGCATTTGCACCTGCACCTGC
miR5241a	29	TGATGAATGGAAGACTGCTTT
miR2678	27	TGAACTTGTTGCATGTCTTA
miR1061-3p	27	TGAGTACTTCAGTGGAATATG
miR1850.1	27	TACAAATGTTGGGAGTTGGGG
miR818f	26	GGGAGCATGTAGGATGGCCAT
miR5048a	25	TATTTGTAGGTTTTGGTCATAA
miR851-3p	24	TGGGTGGCAACACAACACGAT
miR400	23	TATGAGAGAATTATACAGCATC
miR6255	19	TGAGAAAAATGGGGCAGTAGT
miR1425-3p	19	TAGCAAGATCTGGATCATTAA
miR5650	16	TGGTTTTGGATCGAGATAGCA
miR5791	15	TTGCAGGAGACTAGAGACCAG
miR7134-3p	15	TGTACCTGTGGATACGGCTCC
miR5240	14	TTGAAAATACTAGTGGATTGA
miR2111a-5p	13	TAATCTGCATCCTGAGGTTTA
miR6274b-3p	13	TTTGTTATTAGGCCGAAGAAG
miR156c-3p	13	GCTCACTTCTCTCTCTGTCAGG
miR8019-5p	13	TGGAATCAGGTGAAGCTTTATG
miR5793	12	CGAGGACGAGATACAGTGCAG
miR170-5p	12	TATTGGCCCGGTTCATTCAGA
miR190a-5p	12	TTTGATATGTTTGAGGCGTCG
miR5538	11	TGAACTCAATCACTTGCTGCC
miR14-3p	11	TTGGAGAGAGAAAAAGAAGAA
miR7516-5p	10	TGCGGGTGTCTTCACCTCTGA
miR5509	10	TAGGCATTTTCTCTTGGCATG
miR5558-3p	10	TAAATTTAGAAGTTGGAAAAG
miR881-3p	10	CTTGGCATTTCTGACGAGGAGG
miR1507a	9	TCTCATTCCATACATCGTCTGA
miR1134	9	ATAGACTCAACAACAAGAAGCC
miR5818	8	TCGAACTAGAAGGGCCAGGTT
miR2584-3p	8	TGACCAAAGATGGACCTCTTG
miR5506	7	TGGATCGCTTCGTCTGATGGT
miR3353	7	CATTTTTTAATCCAAAGGGCAT
miR5800	6	CCCGGCTATCGGAACGGCTGC
