# Supplementary material for: Identification of miRNAs Responsive to Botrytis cinerea in Herbaceous Peony (Paeonia lactiflora Pall.) by High-Throughput Sequencing
Source: Genes (Basel). 2015 Sep 18;6(3):918–34. doi: 10.3390/genes6030918 (PMC4584336; doi:10.3390/genes6030918)
Supplement: Supplementary File 1 [file genes-06-00918-s001.zip › genes-91449-supplementary-publish/Supplemental Table S4.xls]

## Sheet: Supplemental Table 4
Supplemental Table S4. Target genes of conserved miRNAs in ‘Zifengyu’
Conserved miRNA ID	Number of target genes	Target genes
miR4459	74	CL1540.Contig1_All[]~~CL1540.Contig2_All[]~~CL1787.Contig1_All[]~~CL1787.Contig1_All[]~~CL1787.Contig1_All[]~~CL1787.Contig1_All[]~~CL1787.Contig1_All[]~~CL1955.Contig2_All[]~~CL1994.Contig1_All[]~~CL3963.Contig1_All[]~~CL3963.Contig2_All[]~~CL4016.Contig1_All[]~~CL8245.Contig1_All[]~~CL8245.Contig2_All[]~~CL8245.Contig3_All[]~~CL8907.Contig2_All[]~~CL9280.Contig3_All[]~~CL9350.Contig1_All[]~~CL1…
miR845a	37	CL570.Contig4_All[]~~CL821.Contig1_All[]~~CL821.Contig2_All[]~~CL882.Contig1_All[]~~CL2644.Contig1_All[]~~CL5007.Contig1_All[]~~CL5145.Contig1_All[]~~CL5145.Contig2_All[]~~CL5356.Contig1_All[]~~CL8529.Contig1_All[]~~CL10754.Contig1_All[]~~CL10888.Contig1_All[]~~CL12150.Contig1_All[]~~CL12150.Contig2_All[]~~CL12150.Contig3_All[]~~Unigene8718_All[]~~Unigene9113_All[]~~Unigene9209_All[]~~Unigene1161…
miR5139	26	CL305.Contig1_All[]~~CL720.Contig1_All[]~~CL720.Contig2_All[]~~CL2125.Contig4_All[]~~CL3920.Contig1_All[]~~CL5007.Contig1_All[]~~CL6988.Contig1_All[]~~CL7571.Contig1_All[]~~CL9334.Contig1_All[]~~CL11242.Contig2_All[]~~CL11513.Contig1_All[]~~Unigene3659_All[]~~Unigene4779_All[]~~Unigene6009_All[]~~Unigene11618_All[]~~Unigene17547_All[]~~Unigene19596_All[]~~Unigene21147_All[]~~Unigene26157_All[]~~U…
miR5485	11	CL756.Contig1_All[]~~CL9003.Contig1_All[]~~Unigene2931_All[]~~Unigene3150_All[]~~Unigene4956_All[]~~Unigene9768_All[]~~Unigene14457_All[]~~Unigene15303_All[]~~Unigene25479_All[]~~Unigene32872_All[]~~Unigene46673_All[]
miR1087	10	CL756.Contig1_All[]~~CL9003.Contig1_All[]~~Unigene2931_All[]~~Unigene3150_All[]~~Unigene4956_All[]~~Unigene9768_All[]~~Unigene14457_All[]~~Unigene25479_All[]~~Unigene32872_All[]~~Unigene46673_All[]
miR165a-3p	7	CL2243.Contig1_All[]~~CL10731.Contig2_All[]~~CL11711.Contig1_All[]~~Unigene9692_All[]~~Unigene41414_All[]~~Unigene48670_All[]~~Unigene50467_All[]
miR5809	7	CL1428.Contig1_All[]~~CL7021.Contig1_All[]~~CL10253.Contig2_All[]~~CL10253.Contig3_All[]~~Unigene12338_All[]~~Unigene44440_All[]~~Unigene47399_All[]
miR7533a	7	CL2153.Contig1_All[]~~CL2153.Contig2_All[]~~CL11760.Contig2_All[]~~Unigene1089_All[]~~Unigene6443_All[]~~Unigene14419_All[]~~Unigene28032_All[]
miR5020a	6	CL1139.Contig5_All[]~~Unigene3346_All[]~~Unigene6175_All[]~~Unigene9034_All[]~~Unigene20303_All[]~~Unigene48118_All[]
miR7696a-3p	6	CL688.Contig1_All[]~~CL688.Contig2_All[]~~CL7021.Contig1_All[]~~CL8179.Contig1_All[]~~CL8179.Contig2_All[]~~Unigene50428_All[]
miR136-5p	6	CL1367.Contig1_All[]~~CL1367.Contig2_All[]~~CL11593.Contig1_All[]~~CL12301.Contig1_All[]~~Unigene12075_All[]~~Unigene46814_All[]
miR1584-3p	6	CL598.Contig1_All[]~~CL598.Contig1_All[]~~Unigene5958_All[]~~Unigene5958_All[]~~Unigene21641_All[]~~Unigene21641_All[]
miR1312	5	CL11277.Contig1_All[]~~CL11277.Contig2_All[]~~Unigene6978_All[]~~Unigene24508_All[]~~Unigene26262_All[]
miR1881	5	CL8629.Contig1_All[]~~Unigene41135_All[]~~Unigene48160_All[]~~Unigene51074_All[]~~Unigene54249_All[]
miR5532	5	CL7695.Contig4_All[]~~CL7695.Contig5_All[]~~CL7695.Contig6_All[]~~CL7695.Contig7_All[]~~CL7695.Contig8_All[]
miR5720	5	CL7343.Contig2_All[]~~CL7343.Contig9_All[]~~CL7343.Contig12_All[]~~Unigene20907_All[]~~Unigene49481_All[]
miR156e-3p	4	CL7856.Contig1_All[]~~CL7856.Contig2_All[]~~CL7856.Contig3_All[]~~Unigene36974_All[]
miR2105	4	CL4390.Contig1_All[]~~CL4390.Contig3_All[]~~CL4471.Contig1_All[]~~Unigene21464_All[]
miR5077	4	CL2332.Contig4_All[]~~Unigene35679_All[]~~Unigene35795_All[]~~Unigene45079_All[]
miR5501	4	CL241.Contig2_All[]~~CL4962.Contig1_All[]~~Unigene14468_All[]~~Unigene51177_All[]
miR7451-3p	4	CL2221.Contig2_All[]~~CL9738.Contig3_All[]~~CL9738.Contig4_All[]~~Unigene20531_All[]
miR3142	4	CL1355.Contig1_All[]~~CL1355.Contig2_All[]~~CL5461.Contig1_All[]~~Unigene4533_All[]
miR1045	3	CL2876.Contig1_All[]~~CL2876.Contig2_All[]~~CL9744.Contig1_All[]
miR1159.1	3	CL201.Contig2_All[]~~Unigene3845_All[]~~Unigene27395_All[]
miR2916	3	CL7021.Contig1_All[]~~Unigene26422_All[]~~Unigene47399_All[]
miR5021	3	Unigene10740_All[]~~Unigene20253_All[]~~Unigene26164_All[]
miR5072	3	Unigene287_All[]~~Unigene11942_All[]~~Unigene17463_All[]
miR5213-5p	3	Unigene270_All[]~~Unigene1110_All[]~~Unigene5454_All[]
miR5558-3p	3	CL8576.Contig1_All[]~~Unigene5912_All[]~~Unigene36943_All[]
miR6113	3	Unigene1110_All[]~~Unigene5339_All[]~~Unigene46911_All[]
miR6483	3	CL12865.Contig1_All[]~~Unigene16642_All[]~~Unigene22566_All[]
miR30d	3	CL9220.Contig1_All[]~~Unigene8702_All[]~~Unigene33258_All[]
miR156a	2	Unigene9977_All[]~~Unigene28163_All[]
miR164a	2	CL9063.Contig1_All[]~~Unigene12711_All[]
miR165a	2	CL9728.Contig1_All[]~~Unigene19209_All[]
miR168a	2	CL4020.Contig1_All[]~~CL5196.Contig1_All[]
miR2086-3p	2	CL11886.Contig2_All[]~~Unigene8319_All[]
miR2108a	2	CL12813.Contig1_All[]~~Unigene51094_All[]
miR2199	2	CL7021.Contig1_All[]~~Unigene47399_All[]
miR394a	2	Unigene3586_All[]~~Unigene19671_All[]
miR4995	2	CL467.Contig5_All[]~~CL467.Contig7_All[]
miR5185m-3p	2	Unigene1418_All[]~~Unigene33741_All[]
miR5559-5p	2	CL10624.Contig1_All[]~~Unigene30657_All[]
miR5745b	2	CL12597.Contig4_All[]~~Unigene25711_All[]
miR5793	2	Unigene270_All[]~~Unigene5846_All[]
miR6114-5p	2	CL10509.Contig1_All[]~~CL10509.Contig2_All[]
miR6253	2	Unigene526_All[]~~Unigene44729_All[]
miR6450a	2	CL6799.Contig1_All[]~~Unigene9181_All[]
miR7516-5p	2	Unigene270_All[]~~Unigene5454_All[]
miR7532a	2	CL201.Contig2_All[]~~Unigene27377_All[]
miR7535	2	CL2157.Contig2_All[]~~Unigene23713_All[]
miR7728-3p	2	CL9771.Contig2_All[]~~Unigene43831_All[]
miR774b-5p	2	CL4910.Contig1_All[]~~CL4910.Contig2_All[]
miR781a	2	Unigene6049_All[]~~Unigene14891_All[]
miR8154	2	CL1822.Contig2_All[]~~Unigene11684_All[]
miR840	2	CL467.Contig5_All[]~~CL467.Contig7_All[]
miR7484c	2	CL4928.Contig1_All[]~~Unigene31609_All[]
miR36b-5p	2	Unigene6009_All[]~~Unigene35942_All[]
miR6629-5p	2	CL2583.Contig1_All[]~~Unigene53486_All[]
miR5054	2	CL1031.Contig4_All[]~~Unigene52725_All[]
miR1023a-3p	1	CL278.Contig8_All[]
miR1049	1	Unigene32322_All[]
miR1061-3p	1	Unigene10522_All[]
miR1077-5p	1	CL7021.Contig1_All[]
miR1134	1	CL12865.Contig1_All[]
miR1151a-3p	1	Unigene17296_All[]
miR1310	1	CL7021.Contig1_All[]
miR1440b	1	Unigene5885_All[]
miR1509b	1	Unigene35336_All[]
miR157a	1	Unigene28163_All[]
miR157c-3p	1	CL4951.Contig3_All[]
miR160a-3p	1	CL2082.Contig2_All[]
miR164c-3p	1	Unigene2384_All[]
miR169d	1	Unigene44728_All[]
miR169j-3p	1	CL201.Contig2_All[]
miR172a	1	Unigene27988_All[]
miR1854-5p	1	CL6243.Contig2_All[]
miR2118-5p	1	CL201.Contig2_All[]
miR2868	1	Unigene54041_All[]
miR2878-5p	1	Unigene2538_All[]
miR2936	1	Unigene4371_All[]
miR2939	1	CL668.Contig1_All[]
miR3435-3p	1	Unigene42492_All[]
miR3627-5p	1	Unigene27031_All[]
miR3706	1	CL2753.Contig3_All[]
miR393a-3p	1	CL3646.Contig1_All[]
miR393b-5p	1	Unigene9121_All[]
miR3954	1	CL1650.Contig4_All[]
miR395a	1	Unigene339_All[]
miR396c	1	Unigene6986_All[]
miR415	1	Unigene50818_All[]
miR4414b	1	Unigene5952_All[]
miR482b-5p	1	Unigene44505_All[]
miR5083	1	Unigene49041_All[]
miR5144-3p	1	Unigene625_All[]
miR5210	1	CL842.Contig1_All[]
miR5227	1	Unigene25993_All[]
miR5241a	1	Unigene14479_All[]
miR5242	1	Unigene18847_All[]
miR530a	1	Unigene3342_All[]
miR5368	1	CL467.Contig5_All[]
miR5492	1	Unigene15364_All[]
miR5519	1	CL5420.Contig2_All[]
miR5641	1	Unigene1110_All[]
miR5647	1	Unigene10008_All[]
miR5648-3p	1	Unigene10244_All[]
miR5718	1	CL6974.Contig1_All[]
miR5782	1	Unigene36111_All[]
miR5813	1	CL7021.Contig1_All[]
miR6170	1	Unigene32619_All[]
miR6259	1	Unigene36270_All[]
miR6263	1	Unigene27072_All[]
miR7508	1	Unigene11138_All[]
miR7701-5p	1	CL8839.Contig1_All[]
miR7723a-5p	1	CL5261.Contig1_All[]
miR7727-5p	1	Unigene11918_All[]
miR7825	1	Unigene6516_All[]
miR8033-5p	1	Unigene5794_All[]
miR8051-5p	1	CL11886.Contig2_All[]
miR8125	1	CL10587.Contig2_All[]
miR8147	1	Unigene26943_All[]
miR8155	1	CL6988.Contig1_All[]
miR822	1	Unigene7060_All[]
miR857	1	Unigene44578_All[]
miR718	1	Unigene2879_All[]
miR7756-3p	1	Unigene8923_All[]
miR5769	1	Unigene26458_All[]
miR8541	1	CL12565.Contig9_All[]
miR380-3p	1	CL1726.Contig1_All[]
miR219-1-3p	1	CL3584.Contig1_All[]
miR4006a-2-3p	1	CL3648.Contig2_All[]
miR8299-5p	1	Unigene25778_All[]
miR43d-3p	1	Unigene9264_All[]
