# Supplementary material for: Identification of miRNAs Responsive to Botrytis cinerea in Herbaceous Peony (Paeonia lactiflora Pall.) by High-Throughput Sequencing
Source: Genes (Basel). 2015 Sep 18;6(3):918–34. doi: 10.3390/genes6030918 (PMC4584336; doi:10.3390/genes6030918)
Supplement: Supplementary File 1 [file genes-06-00918-s001.zip › genes-91449-supplementary-publish/Supplemental Table S5.xls]

## Sheet: Supplemental Table 5
Supplemental Table S5. Target genes of conserved miRNAs in ‘Dafugui’
Conserved miRNA ID	Number of target genes	Target genes
miR3897-3p	109	CL815.Contig1_All[]~~CL1787.Contig1_All[]~~CL2633.Contig2_All[]~~CL2927.Contig4_All[]~~CL3677.Contig1_All[]~~CL3677.Contig2_All[]~~CL3963.Contig1_All[]~~CL3963.Contig2_All[]~~CL4309.Contig1_All[]~~CL4903.Contig2_All[]~~CL7343.Contig9_All[]~~CL8245.Contig1_All[]~~CL8245.Contig2_All[]~~CL8245.Contig3_All[]~~CL8373.Contig1_All[]~~CL8952.Contig1_All[]~~CL9280.Contig3_All[]~~CL9280.Contig3_All[]~~CL92…
miR14-3p	32	CL1891.Contig5_All[]~~CL2151.Contig2_All[]~~CL2997.Contig4_All[]~~CL4293.Contig1_All[]~~CL4866.Contig1_All[]~~CL4943.Contig3_All[]~~CL5145.Contig1_All[]~~CL5145.Contig2_All[]~~CL6823.Contig1_All[]~~CL8633.Contig1_All[]~~CL9541.Contig1_All[]~~CL9604.Contig1_All[]~~CL11884.Contig1_All[]~~Unigene10_All[]~~Unigene11_All[]~~Unigene249_All[]~~Unigene703_All[]~~Unigene1820_All[]~~Unigene6140_All[]~~Unig…
miR5139	26	CL305.Contig1_All~~CL720.Contig1_All~~CL720.Contig2_All~~CL2125.Contig4_All~~CL3920.Contig1_All~~CL5007.Contig1_All~~CL6988.Contig1_All~~CL7571.Contig1_All~~CL9334.Contig1_All~~CL11242.Contig2_All~~CL11513.Contig1_All~~Unigene3659_All~~Unigene4779_All~~Unigene6009_All~~Unigene11618_All~~Unigene17547_All~~Unigene19596_All~~Unigene21147_All~~Unigene26157_All~~Unigene26222_All~~Unigene27301_All~~Uni…
miR8155	13	CL305.Contig1_All~~CL2125.Contig4_All~~CL5007.Contig1_All~~CL6988.Contig1_All~~CL11242.Contig2_All~~CL11513.Contig1_All~~Unigene4779_All~~Unigene17547_All~~Unigene26157_All~~Unigene26222_All~~Unigene28752_All~~Unigene37118_All~~Unigene52227_All
miR5485	11	CL756.Contig1_All~~CL9003.Contig1_All~~Unigene2931_All~~Unigene3150_All~~Unigene4956_All~~Unigene9768_All~~Unigene14457_All~~Unigene15303_All~~Unigene25479_All~~Unigene32872_All~~Unigene46673_All
miR1087	10	CL756.Contig1_All~~CL9003.Contig1_All~~Unigene2931_All~~Unigene3150_All~~Unigene4956_All~~Unigene9768_All~~Unigene14457_All~~Unigene25479_All~~Unigene32872_All~~Unigene46673_All
miR529b	8	CL2374.Contig1_All~~CL2374.Contig1_All~~CL7370.Contig1_All~~Unigene1281_All~~Unigene15725_All~~Unigene18163_All~~Unigene19483_All~~Unigene20716_All
miR7134-3p	8	CL140.Contig3_All[]~~CL2393.Contig1_All[]~~CL11402.Contig2_All[]~~Unigene14451_All[]~~Unigene14454_All[]~~Unigene14456_All[]~~Unigene30398_All[]~~Unigene35675_All[]
miR165a-3p	7	CL2243.Contig1_All~~CL10731.Contig2_All~~CL11711.Contig1_All~~Unigene9692_All~~Unigene41414_All~~Unigene48670_All~~Unigene50467_All
miR7545	7	CL7021.Contig1_All~~CL9947.Contig1_All~~CL9947.Contig2_All~~Unigene9179_All~~Unigene43005_All~~Unigene47399_All~~Unigene52097_All
miR2584-3p	7	CL567.Contig4_All[]~~CL567.Contig5_All[]~~CL567.Contig8_All[]~~CL567.Contig9_All[]~~Unigene35145_All[]~~Unigene35784_All[]~~Unigene41823_All[]
miR5020a	6	CL1139.Contig5_All~~Unigene3346_All~~Unigene6175_All~~Unigene9034_All~~Unigene20303_All~~Unigene48118_All
miR846	6	Unigene5558_All~~Unigene6058_All~~Unigene17406_All~~Unigene27338_All~~Unigene37316_All~~Unigene39443_All
miR5904b	6	CL37.Contig1_All[]~~CL37.Contig2_All[]~~CL37.Contig3_All[]~~CL467.Contig5_All[]~~CL467.Contig7_All[]~~Unigene54041_All[]
miR1881	5	CL8629.Contig1_All~~Unigene41135_All~~Unigene48160_All~~Unigene51074_All~~Unigene54249_All
miR5671	5	CL4694.Contig1_All~~CL6145.Contig1_All~~CL7021.Contig1_All~~Unigene22226_All~~Unigene47399_All
miR773b-3p	5	Unigene4167_All~~Unigene15577_All~~Unigene17747_All~~Unigene26879_All~~Unigene36667_All
miR5077	4	CL2332.Contig4_All~~Unigene35679_All~~Unigene35795_All~~Unigene45079_All
miR5140	4	CL6741.Contig2_All~~CL8457.Contig1_All~~Unigene8065_All~~Unigene54054_All
miR5720	4	CL2975.Contig1_All~~CL8724.Contig2_All~~Unigene46614_All~~Unigene49064_All
miR9400-5p	4	CL4854.Contig2_All[]~~CL4854.Contig2_All[]~~CL4854.Contig2_All[]~~Unigene11684_All[]
miR1159.1	3	CL201.Contig2_All~~Unigene3845_All~~Unigene27395_All
miR1425-3p	3	CL8158.Contig1_All~~Unigene26538_All~~Unigene35779_All
miR2916	3	CL7021.Contig1_All~~Unigene26422_All~~Unigene47399_All
miR5021	3	Unigene10740_All~~Unigene20253_All~~Unigene26164_All
miR5072	3	Unigene287_All~~Unigene11942_All~~Unigene17463_All
miR5213-5p	3	Unigene270_All~~Unigene1110_All~~Unigene5454_All
miR530a	3	CL7173.Contig2_All~~Unigene3342_All~~Unigene17583_All
miR5376	3	CL7911.Contig1_All~~CL7911.Contig2_All~~Unigene17807_All
miR5558-3p	3	CL8576.Contig1_All~~Unigene5912_All~~Unigene36943_All
miR5791	3	Unigene30298_All~~Unigene48631_All~~Unigene48926_All
miR7699-3p	3	CL7883.Contig1_All~~CL7883.Contig3_All~~Unigene48466_All
miR7834	3	CL4027.Contig1_All~~CL4027.Contig3_All~~Unigene47414_All
miR1105	2	Unigene4465_All~~Unigene4839_All
miR1312	2	Unigene14592_All~~Unigene20647_All
miR156a	2	Unigene9977_All~~Unigene28163_All
miR165a	2	CL9728.Contig1_All~~Unigene19209_All
miR168a	2	CL4020.Contig1_All~~CL5196.Contig1_All
miR1850.1	2	CL8206.Contig1_All~~Unigene23365_All
miR2086-3p	2	CL11886.Contig2_All~~Unigene8319_All
miR2199	2	CL7021.Contig1_All~~Unigene47399_All
miR2678	2	Unigene6052_All~~Unigene14890_All
miR394a	2	Unigene3586_All~~Unigene19671_All
miR399c-5p	2	CL201.Contig2_All~~CL1423.Contig2_All
miR5152-3p	2	CL9570.Contig1_All~~Unigene27159_All
miR5185m-3p	2	Unigene1418_All~~Unigene33741_All
miR5272f	2	CL7031.Contig2_All~~Unigene21559_All
miR5368	2	CL467.Contig5_All~~CL4745.Contig2_All
miR6114-5p	2	CL10509.Contig1_All~~CL10509.Contig2_All
miR6151g	2	CL2218.Contig2_All~~Unigene35747_All
miR6214	2	Unigene46615_All~~Unigene52821_All
miR6253	2	Unigene526_All~~Unigene44729_All
miR6277	2	CL8242.Contig1_All~~Unigene43686_All
miR6483	2	CL12865.Contig1_All~~Unigene22566_All
miR7516-5p	2	Unigene270_All~~Unigene5454_All
miR7532a	2	CL201.Contig2_All~~Unigene27377_All
miR7533a	2	CL2153.Contig2_All~~Unigene28032_All
miR7535	2	CL2157.Contig2_All~~Unigene23713_All
miR7541	2	Unigene23267_All~~Unigene54919_All
miR774b-5p	2	CL4910.Contig1_All~~CL4910.Contig2_All
miR835-3p	2	Unigene2879_All~~Unigene36537_All
miR840	2	CL467.Contig5_All~~CL467.Contig7_All
miR849	2	CL467.Contig5_All~~CL467.Contig7_All
miR860	2	Unigene39876_All~~Unigene53056_All
miR900-3p	2	Unigene18548_All~~Unigene27387_All
miR1023a-3p	1	CL278.Contig8_All
miR1049	1	Unigene32322_All
miR1061-3p	1	Unigene10522_All
miR1112-3p	1	CL2157.Contig2_All
miR1134	1	CL12865.Contig1_All
miR1156.2	1	Unigene24185_All
miR1160.2	1	CL356.Contig2_All
miR1310	1	CL7021.Contig1_All
miR1440b	1	Unigene5885_All
miR157a	1	Unigene28163_All
miR160a-3p	1	CL2082.Contig2_All
miR169j-3p	1	CL201.Contig2_All
miR171a-3p	1	CL2089.Contig1_All
miR172a	1	Unigene27988_All
miR1854-5p	1	CL6243.Contig2_All
miR2118-5p	1	CL201.Contig2_All
miR2275d-5p	1	Unigene9890_All
miR2599	1	Unigene21317_All
miR2878-5p	1	Unigene2538_All
miR2936	1	Unigene4371_All
miR2939	1	Unigene47057_All
miR3435-3p	1	Unigene42492_All
miR3522a	1	Unigene27007_All
miR3627-5p	1	Unigene27031_All
miR3706	1	CL2753.Contig3_All
miR393a	1	Unigene9121_All
miR393a-3p	1	CL3646.Contig1_All
miR3954	1	CL1650.Contig4_All
miR395a	1	Unigene339_All
miR396c	1	Unigene6986_All
miR4414b	1	Unigene5952_All
miR5083	1	Unigene49041_All
miR5149	1	CL7021.Contig1_All
miR5223	1	Unigene53486_All
miR5227	1	Unigene25993_All
miR5234	1	Unigene306_All
miR5236a	1	Unigene28527_All
miR5241a	1	Unigene14479_All
miR5254	1	CL2508.Contig1_All
miR533a-3p	1	CL6131.Contig1_All
miR5487	1	Unigene17518_All
miR5519	1	CL5420.Contig2_All
miR5538	1	CL1196.Contig1_All
miR5564c-5p	1	Unigene4424_All
miR5641	1	Unigene1110_All
miR5647	1	Unigene10008_All
miR5650	1	Unigene25093_All
miR5665	1	Unigene54054_All
miR5741a	1	CL10238.Contig1_All
miR5760	1	Unigene52659_All
miR5766	1	CL8859.Contig1_All
miR5772	1	CL6410.Contig1_All
miR5782	1	Unigene36111_All
miR5813	1	CL7021.Contig1_All
miR6161d	1	Unigene51782_All
miR6170	1	CL9609.Contig2_All
miR6180	1	Unigene26527_All
miR6263	1	Unigene27072_All
miR6267c-3p	1	Unigene37618_All
miR6425a-3p	1	Unigene19835_All
miR6466-5p	1	Unigene52223_All
miR7740-3p	1	Unigene2352_All
miR7767-5p	1	CL467.Contig5_All
miR7771-3p	1	Unigene3715_All
miR7825	1	Unigene6516_All
miR8051-5p	1	CL11886.Contig2_All
miR8154	1	Unigene11684_All
miR837-3p	1	Unigene52105_All
miR847-5p	1	Unigene43165_All
miR718	1	Unigene2879_All[]
miR190a-5p	1	Unigene8522_All[]
