# Supplementary material for: Identification of miRNAs Responsive to Botrytis cinerea in Herbaceous Peony (Paeonia lactiflora Pall.) by High-Throughput Sequencing
Source: Genes (Basel). 2015 Sep 18;6(3):918–34. doi: 10.3390/genes6030918 (PMC4584336; doi:10.3390/genes6030918)
Supplement: Supplementary File 1 [file genes-06-00918-s001.zip › genes-91449-supplementary-publish/Supplemental Table S6.xls]

## Sheet: Supplemental Table 6
Supplemental Table S6. Target genes of novel miRNA in ‘Zifengyu’.
Name in miRBase	Number of target genes	Target genes
pla-MIR11601	2	CL6943.Contig2_All[]~~Unigene44068_All[]
pla-MIR11605	1	Unigene35819_All[]
pla-MIR11606	2	CL3558.Contig2_All[]~~Unigene23204_All[]
pla-MIR11607	1	Unigene3239_All[]
pla-MIR11608	1	Unigene43160_All[]
pla-MIR11609	2	CL3188.Contig1_All[]~~CL3188.Contig5_All[]
pla-MIR11611	1	CL71.Contig12_All[]
pla-MIR11612	2	Unigene17416_All[]~~Unigene28377_All[]
