# Supplementary material for: Identification of miRNAs Responsive to Botrytis cinerea in Herbaceous Peony (Paeonia lactiflora Pall.) by High-Throughput Sequencing
Source: Genes (Basel). 2015 Sep 18;6(3):918–34. doi: 10.3390/genes6030918 (PMC4584336; doi:10.3390/genes6030918)
Supplement: Supplementary File 1 [file genes-06-00918-s001.zip › genes-91449-supplementary-publish/Supplemental Table S7.xls]

## Sheet: Supplemental Table 7
Supplemental Table S7. Target genes of novel miRNAs in ‘Dafugui’.
Name in miRBase	Number of target genes	Target genes
pla-MIR11598	5	CL1013.Contig2_All[]~~CL1013.Contig3_All[]~~CL1013.Contig6_All[]~~CL2488.Contig2_All[]~~Unigene27644_All[]
pla-MIR11599	19	CL2775.Contig1_All[]~~CL2775.Contig2_All[]~~CL2775.Contig2_All[]~~CL3162.Contig1_All[]~~CL3162.Contig2_All[]~~CL3162.Contig3_All[]~~CL7278.Contig1_All[]~~CL9125.Contig1_All[]~~CL9125.Contig1_All[]~~CL9125.Contig2_All[]~~CL9125.Contig2_All[]~~CL9756.Contig1_All[]~~CL9756.Contig2_All[]~~Unigene10532_All[]~~Unigene14450_All[]~~Unigene29565_All[]~~Unigene31820_All[]~~Unigene35762_All[]~~Unigene48640_…
pla-MIR11600	7	CL567.Contig4_All[]~~CL567.Contig5_All[]~~CL567.Contig8_All[]~~CL567.Contig9_All[]~~Unigene35145_All[]~~Unigene35784_All[]~~Unigene41823_All[]
pla-MIR11601	2	CL6943.Contig2_All[]~~Unigene44068_All[]
pla-MIR11602	5	CL7695.Contig4_All[]~~CL7695.Contig5_All[]~~CL7695.Contig6_All[]~~CL7695.Contig7_All[]~~CL7695.Contig8_All[]
pla-MIR11603	1	Unigene39550_All[]
pla-MIR11605	1	Unigene35819_All[]
