# Supplementary material for: Identification of miRNAs Responsive to Botrytis cinerea in Herbaceous Peony (Paeonia lactiflora Pall.) by High-Throughput Sequencing
Source: Genes (Basel). 2015 Sep 18;6(3):918–34. doi: 10.3390/genes6030918 (PMC4584336; doi:10.3390/genes6030918)
Supplement: Supplementary File 1 [file genes-06-00918-s001.zip › genes-91449-supplementary-publish/Supplemental Table S8.xls]

## Sheet: Supplemental Table 8
Supplemental Table S8. Differentially expressed conserved miRNAs
miR-name	fold-change(log2 Dafugui/Zifengyu)	p-value	sig-lable
miR1033a	-10.5718	1.74404e-101	**
miR1045	-11.7587	3.93383e-230	**
miR1061-3p	-1.13468	0.000374659	**
miR1077-5p	-1.30853	0	**
miR1087	2.67381	1.02198e-47	**
miR1105	10.6344	2.26969e-110	**
miR1112-3p	8.00214	1.9876e-18	**
miR1114	11.758	1.32524e-239	**
miR1151a-3p	-11.8986	1.6986e-253	**
miR1156.2	1.52914	6.04987e-29	**
miR1160.2	10.6217	2.09121e-109	**
miR1220a	11.6344	5.39982e-220	**
miR1310	1.42825	6.14086e-113	**
miR1312	-6.88278	0	**
miR1507-3p	-7.73186	8.79815e-15	**
miR1507a	-1.69739	0.000808692	**
miR1508a	10.2869	6.66457e-87	**
miR1514a	9.61311	9.36379e-55	**
miR157a	1.46307	0	**
miR159h-3p	13.7873	0	**
miR160a	1.24321	9.69861e-07	**
miR164a	-12.3011	0	**
miR164c	12.4687	0	**
miR165a-3p	1.39849	9.93268e-38	**
miR169d	-7.48035	1.57186e-12	**
miR169s	12.0725	8.60985e-298	**
miR171a-3p	9.62167	4.46658e-55	**
miR172c-3p	-1.49523	3.21794e-08	**
miR1850.1	6.97568	1.99379e-09	**
miR1888a	9.11562	5.29438e-39	**
miR2084	-9.46303	1.95019e-47	**
miR2105	2.42122	8.70363e-170	**
miR2108a	-13.4947	0	**
miR2119	-12.284	0	**
miR2275d-5p	7.77538	7.41556e-16	**
miR2599	10.5108	2.27676e-101	**
miR2604	8.83551	2.9842e-32	**
miR2623	10.6802	6.6027e-114	**
miR2637	-7.61154	1.17599e-13	**
miR2661	-8.85618	2.16636e-31	**
miR2678	6.97568	1.99379e-09	**
miR2868	-8.17547	7.5395e-20	**
miR2878-5p	-1.60971	2.19585e-14	**
miR2926	12.232	0	**
miR2939	1.56448	1.12049e-10	**
miR2948-5p	2.05262	3.61683e-114	**
miR319a-3p	10.7086	3.71009e-116	**
miR3522a	14.7985	0	**
miR390b-5p	-1.29946	7.66919e-56	**
miR393a	8.57833	4.1539e-27	**
miR393b-5p	-8.89536	3.09901e-32	**
miR3949	-7.89536	1.80043e-16	**
miR394a	2.07137	9.36365e-07	**
miR397b-3p	14.1389	0	**
miR398	1.22386	2.05056e-42	**
miR399c-5p	17.3559	0	**
miR399f	-7.70273	1.68226e-14	**
miR400	6.7443	3.85112e-08	**
miR408-5p	-2.78947	0	**
miR415	-10.2017	1.10478e-78	**
miR4227	7.50621	2.76668e-13	**
miR4352a	10.5062	4.77302e-101	**
miR4376-5p	7.46875	5.80009e-13	**
miR4386	10.2376	5.21271e-84	**
miR4393b	7.35006	5.34399e-12	**
miR4408	1.79781	2.62357e-69	**
miR4414b	1.65054	8.3013e-07	**
miR4416c	9.28688	7.97375e-44	**
miR482b-5p	-10.4803	2.72029e-95	**
miR482d-5p	12.3345	0	**
miR4995	-8.93348	4.43318e-33	**
miR5021	1.20317	2.07541e-10	**
miR5029	10.1095	6.15961e-77	**
miR5048a	-1.58087	2.52034e-07	**
miR5054	1.45161	5.57086e-18	**
miR5077	1.09506	7.97196e-186	**
miR5140	12.3371	0	**
miR5142	-10.0187	2.15211e-69	**
miR5144-3p	-1.93983	1.4361e-38	**
miR5149	15.5352	0	**
miR5152-3p	8.46871	3.52628e-25	**
miR5154	-13.2747	0	**
miR5171	-10.631	1.04476e-105	**
miR5201-3p	-10.721	1.8321e-112	**
miR5207	-8.65785	1.89134e-27	**
miR5210	-13.9417	0	**
miR5223	10.5827	1.63564e-106	**
miR5227	-1.57678	1.15658e-52	**
miR5228	11.5154	1.23631e-202	**
miR5234	9.15152	5.74625e-40	**
miR5236a	7.86468	8.04847e-17	**
miR5240	-3.60677	1.11874e-36	**
miR5241a	-1.63863	5.86893e-09	**
miR5249	-8.93348	4.43318e-33	**
miR5250	10.0973	2.70711e-76	**
miR5254	9.02815	9.4222e-37	**
miR5258	-4.35592	4.77743e-152	**
miR5264	2.6366	7.85873e-174	**
miR5272f	13.8295	0	**
miR528-5p	-1.8353	2.35698e-29	**
miR529-5p	-7.73186	8.79815e-15	**
miR5298a	-10.9553	3.6121e-132	**
miR5298d	10.9487	4.71403e-137	**
miR529b	8.46871	3.52628e-25	**
miR5303a	-7.04221	1.9631e-09	**
miR530a	-2.54843	2.06441e-26	**
miR533a-3p	12.7638	0	**
miR535	-9.72463	1.00112e-56	**
miR535d	14.9652	0	**
miR5369	-1.07228	8.01803e-40	**
miR5376	7.46875	5.80009e-13	**
miR5485	-1.75325	3.19256e-50	**
miR5488	9.11562	5.29438e-39	**
miR5491	14.0877	0	**
miR5492	-11.9599	1.78437e-264	**
miR5497	8.66374	1.02582e-28	**
miR5501	-9.82947	5.99717e-61	**
miR5526	6.58488	0	**
miR5530	-10.3548	2.07344e-87	**
miR5537	-9.57183	4.27112e-51	**
miR5556-3p	14.1027	0	**
miR5558-3p	-2.35249	3.33821e-08	**
miR5559-5p	-9.52264	2.08717e-49	**
miR5564c-5p	12.5382	0	**
miR5567	-13.3832	0	**
miR5568c-5p	11.5958	3.30341e-214	**
miR5568g-5p	-12.6607	0	**
miR5570	-12.7137	0	**
miR5576	8.82072	6.25611e-32	**
miR5630a	-8.23774	1.07854e-20	**
miR5631	9.76769	7.30117e-61	**
miR5648-3p	-7.99492	1.34699e-17	**
miR5652	-10.5839	2.49487e-102	**
miR5665	10.0473	1.01e-73	**
miR5671	13.7787	0	**
miR5718	1.35518	7.12634e-06	**
miR5741a	10.6344	2.26969e-110	**
miR5744	13.5021	0	**
miR5745b	-10.0305	5.88654e-70	**
miR5760	11.1574	2.85709e-158	**
miR5766	10.5472	6.10242e-104	**
miR5772	11.4106	1.72626e-188	**
miR5782	1.82084	3.49061e-27	**
miR5792	7.17503	1.03222e-10	**
miR5793	-12.4404	0	**
miR5809	-13.8458	0	**
miR6029	7.83548	1.68729e-16	**
miR6104	-7.61154	1.17599e-13	**
miR6113	-1.41067	0	**
miR6114-5p	-1.68126	6.2773e-61	**
miR6151g	9.22079	6.76899e-42	**
miR6156	-1.85256	8.27196e-37	**
miR6161d	9.879	1.09962e-65	**
miR6178	10.3345	8.52082e-90	**
miR6180	7.64703	1.43236e-14	**
miR6186	-1.11513	5.0807e-20	**
miR6209	12.6802	0	**
miR6214	2.21079	7.78585205574429e-318	**
miR6223-5p	-11.699	7.66312e-221	**
miR6234a-3p	-10.1487	7.2161e-76	**
miR6253	1.01465	0	**
miR6255	-1.17381	0.00195021	**
miR6259	-8.19653	3.94312e-20	**
miR6262	2.64735	1.73966e-45	**
miR6267c-3p	12.575	0	**
miR6270	-7.94597	4.92459e-17	**
miR6277	11.2236	1.15334e-165	**
miR6284	10.3188	7.85076e-89	**
miR6425a-3p	12.0663	1.66304e-296	**
miR6425a-5p	-8.946	2.31853e-33	**
miR6432	8.82072	6.25611e-32	**
miR6449	-10.3023	2.58953e-84	**
miR6450a	-11.1965	4.26608e-156	**
miR6460	8.97568	1.81995e-35	**
miR6464	-10.8227	1.2571e-120	**
miR6485	10.3807	1.08941e-92	**
miR7503	-1.9432	0	**
miR7508	-10.088	9.01224e-73	**
miR7521	-10.8921	1.54104e-126	**
miR7541	10.6174	4.38403e-109	**
miR7545	11.5269	3.05311e-204	**
miR7696a-3p	-14.8151	0	**
miR7699-3p	9.58712	8.62744e-54	**
miR7701-5p	-7.4099	5.7467e-12	**
miR7709-5p	11.8392	1.98972e-253	**
miR7712-3p	11.0314	4.32985e-145	**
miR7717c-3p	2.75413	2.31973e-126	**
miR7719-3p	10.7868	1.3799e-122	**
miR7723a-5p	-7.33593	2.10099e-11	**
miR7727-5p	-12.8545	0	**
miR7728-3p	-6.84285	2.62394e-08	**
miR773b-3p	6.90256	0	**
miR7740-3p	7.77538	7.41556e-16	**
miR7767-5p	11.6045	1.71023e-215	**
miR7771-3p	12.218	0	**
miR7781-3p	-8.29747	1.54286e-21	**
miR7834	11.3397	1.73163e-179	**
miR7838	14.4885	0	**
miR7980a	-11.6464	5.84092e-213	**
miR8013	-8.71737	1.41501e-28	**
miR8014-3p	-8.77449	1.05864e-29	**
miR8033-5p	-8.56373	9.24242e-26	**
miR8050-5p	8.7286	5.31086e-30	**
miR8122-3p	10.9073	3.39714e-133	**
miR8125	-7.44559	3.0055e-12	**
miR8126-5p	10.5695	1.50702e-105	**
miR8147	-7.76042	4.60139e-15	**
miR8151	-13.3542	0	**
miR8155	1.41908	4.34488e-22	**
miR822	-8.13242	2.75644e-19	**
miR827	-1.68352	2.85209e-204	**
miR831-5p	11.1367	5.08466e-156	**
miR835-3p	7.43029	1.21594e-12	**
miR837-3p	3.63966	0	**
miR844-5p	-8.76042	2.02419e-29	**
miR845a	-10.905	1.15293e-127	**
miR845b-5p	10.9487	4.71403e-137	**
miR846	12.1202	9.31569e-308	**
miR847-5p	10.4687	1.78077e-98	**
miR849	7.17503	1.03222e-10	**
miR851-3p	6.80581	1.837e-08	**
miR857	2.32543	4.32088e-36	**
miR860	9.65542	2.31243e-56	**
miR900-3p	9.09117	2.32685e-38	**
miR902a-5p	8.12768	4.90846e-20	**
miR904a	12.1156	8.58312e-307	**
miR915	12.9748	0	**
miR946a-5p	-1.8214	4.08479e-305	**
miR5213-5p	16.4148	0	**
miR9400-5p	11.3882	1.3502e-185	**
miR5078	22.7196	0	**
miR3897-3p	7.50621	2.76668e-13	**
miR5904b	14.3591	0	**
miR7451-3p	-12.1581	2.53577e-303	**
miR4459	-7.21733	1.4687e-10	**
miR30d	-9.08799	9.70912e-37	**
miR8299-5p	-8.90818	1.62077e-32	**
