# Supplementary material for: Identification of miRNAs Responsive to Botrytis cinerea in Herbaceous Peony (Paeonia lactiflora Pall.) by High-Throughput Sequencing
Source: Genes (Basel). 2015 Sep 18;6(3):918–34. doi: 10.3390/genes6030918 (PMC4584336; doi:10.3390/genes6030918)
Supplement: Supplementary File 1 [file genes-06-00918-s001.zip › genes-91449-supplementary-publish/Supplemental Table S9.xls]

## Sheet: Supplemental Table 9
Supplemental Table S9. KEGG pathways of target genes predicted by conserved miRNAs in two libraries.
Pathway	Target genes with pathway annotation (130)	Pathway ID
Metabolic pathways	46 (35.38%)	ko01100
Biosynthesis of secondary metabolites	15 (11.54%)	ko01110
Endocytosis	15 (11.54%)	ko04144
Ether lipid metabolism	15 (11.54%)	ko00565
Plant hormone signal transduction	7 (5.38%)	ko04075
Plant-pathogen interaction	5 (3.85%)	ko04626
Spliceosome	5 (3.85%)	ko03040
Phenylpropanoid biosynthesis	4 (3.08%)	ko00940
Diterpenoid biosynthesis	1 (0.008%)	ko00904
Benzoxazinoid biosynthesis	1 (0.008%)	ko00402
Terpenoid backbone biosynthesis	1 (0.008%)	ko00900
Glutathione metabolism	1 (0.008%)	ko00480
